# Supplementary material for: Development of a Questionnaire for the Search for Occupational Causes in Patients with Non-Hodgkin Lymphoma: The RHELYPRO Study
Source: Int J Environ Res Public Health. 2021 Apr 11;18(8):4008. doi: 10.3390/ijerph18084008 (PMC8068898; doi:10.3390/ijerph18084008)
Supplement: Supplementary file 1 [file ijerph-18-04008-s001.zip]

Archive with 3 entries (2 files):
- ijerph-1140628-FR-supplementary/
- ijerph-1140628-FR-supplementary/Questionnaire S1_RHeLyPro Questionnaire_29mar21.docx
- ijerph-1140628-FR-supplementary/Questionnaire S2_OHE Questionnaire_29mar21.docx
